# Supplementary material for: Development of High-Throughput Sample Preparation Procedures for the Quantitative Determination of Aflatoxins in Biological Matrices of Chickens and Cattle Using UHPLC-MS/MS
Source: Toxins (Basel). 2023 Jan 3;15(1):37. doi: 10.3390/toxins15010037 (PMC9866995; doi:10.3390/toxins15010037)
Supplement: Supplementary file 1 [file toxins-15-00037-s001.zip]

Archive with 1 entries (1 files):
- toxins-2080169-supplementary.pdf
